# Supplementary material for: Latitudinal variation of leaf stomatal traits from species to community level in forests: linkage with ecosystem productivity
Source: Sci Rep. 2015 Sep 25;5:14454. doi: 10.1038/srep14454 (PMC4585881; doi:10.1038/srep14454)
Supplement: Supplementary Dataset 1 [file srep14454-s2.xls]

## Sheet: Supplementary Table S8
			Supplementary Table S8
Latitudinal variation of leaf stomatal traits from species to community level in forests: linkage with ecosystem productivity
Ruili Wang1,2, Guirui Yu1,*, Nianpeng He1,*, Qiufeng Wang1, Ning Zhao1,2, Zhiwei Xu1,2 & Jianping Ge3
1 Synthesis Research Center of Chinese Ecosystem Research Network, Key Laboratory of Ecosystem Network Observation and Modeling, Institute of Geographic Sciences and Natural Resources Research, Chinese Academy of Sciences, Beijing 100101, China
2 University of Chinese Academy of Sciences, Beijing 100049, China
3 College of Life Sciences, Beijing Normal University, Beijing 100875, China
*Correspondence and requests for materials should be addressed to G.Y. (yugr@igsnrr.ac.cn) and N.H. (henp@igsnrr.ac.cn).
Note: Ws, the dry biomass (kg) of a tree component (e.g. stem, branch, leaf and root); D, diameter at breast height for tree or basal stem diameter for shrub (cm); H, height of tree or shrub (m).
JF, Jiangfeng; DH, Dinghu; JL, Jiulian; SN, Shennong; TY, Taiyue; DL, Dongling; CB, Changbai; HZ, Huzhong.
Site	Samling time (yr)	Species	Growth type	Organ	Allometric biomass equation	R2	Species suitable for model	Source
JF	2011	Mixed speceis	Tree and Shrub	Stem	Ws=0.0501*D^2.6757	0.953	All woody species with DBH in the range of 2-5 cm	Unpublished data
JF	2011	Mixed speceis	Tree and Shrub	Branch	Wr=0.012*D^2.6257	0.942	All woody species with DBH in the range of 2-5 cm	Unpublished data
JF	2011	Mixed speceis	Tree and Shrub	Leaf	Wl=0.0158*D^1.8816	0.945	All woody species with DBH in the range of 2-5 cm	Unpublished data
JF	2011	Mixed speceis	Tree and Shrub	Root	Wr=0.0163*D^2.6352	0.978	All woody species with DBH in the range of 2-5 cm	Unpublished data
JF	2011	Mixed speceis	Tree and Shrub	Stem	Ws=0.0839*D^2.4208	0.951	All woody species with DBH in the range of 5-20 cm	Unpublished data
JF	2011	Mixed speceis	Tree and Shrub	Branch	Wr=0.0145*D^2.5554	0.95	All woody species with DBH in the range of 5-20 cm	Unpublished data
JF	2011	Mixed speceis	Tree and Shrub	Leaf	Wl=0.0208*D^1.8544	0.959	All woody species with DBH in the range of 5-20 cm	Unpublished data
JF	2011	Mixed speceis	Tree and Shrub	Root	Wr=0.0201*D^2.4925	0.968	All woody species with DBH in the range of 5-20 cm	Unpublished data
JF	2011	Mixed speceis	Tree and Shrub	Stem	Ws=0.1117*D^2.3417	0.935	All woody species with DBH > 20 cm	Unpublished data
JF	2011	Mixed speceis	Tree and Shrub	Branch	Wr=0.0357*D^2.2789	0.915	All woody species with DBH > 21 cm	Unpublished data
JF	2011	Mixed speceis	Tree and Shrub	Leaf	Wl=0.0343*D^1.684	0.913	All woody species with DBH > 22 cm	Unpublished data
JF	2011	Mixed speceis	Tree and Shrub	Root	Wr=0.0187*D^2.5325	0.953	All woody species with DBH > 23 cm	Unpublished data
DH	2004	Ormosia glaberrima	Tree	Stem	Ws=0.0099*((D^2)*H)^1.2556	0.9929	Ormosia glaberrima, Ardisia quinquegona, Mischocarpus pentapetalus, Pithecellobium lucidum, Caryota ochlandra, Nephelium chryseum, Adenanthera, Ormosia semicastrata	Chinese Ecosystem Research Net
DH	2004	Ormosia glaberrima	Tree	Branch	Wb=0.0002*((D^2)*H)^1.6683	0.9902	Ormosia glaberrima, Ardisia quinquegona, Mischocarpus pentapetalus, Pithecellobium lucidum, Caryota ochlandra, Nephelium chryseum, Adenanthera, Ormosia semicastrata	Chinese Ecosystem Research Net
DH	2004	Ormosia glaberrima	Tree	Leaf	Wl=0.0006*((D^2)*H)^1.5076	0.9949	Ormosia glaberrima, Ardisia quinquegona, Mischocarpus pentapetalus, Pithecellobium lucidum, Caryota ochlandra, Nephelium chryseum, Adenanthera, Ormosia semicastrata	Chinese Ecosystem Research Net
DH	2004	Ormosia glaberrima	Tree	Root	Wr=0.0013*((D^2)*H)^1.4483	0.9689	Ormosia glaberrima, Ardisia quinquegona, Mischocarpus pentapetalus, Pithecellobium lucidum, Caryota ochlandra, Nephelium chryseum, Adenanthera, Ormosia semicastrata	Chinese Ecosystem Research Net
DH	2004	Schima superba	Tree	Stem	Ws=0.0683*((D^2)*H)^0.8504	0.9862	Schima superba, Machilus chinensis, Phoebe brachythyrsa, Ficus nervosa	Chinese Ecosystem Research Net
DH	2004	Schima superba	Tree	Branch	Wb=0.0227*((D^2)*H)^0.8516	0.9606	Schima superba, Machilus chinensis, Phoebe brachythyrsa, Ficus nervosa	Chinese Ecosystem Research Net
DH	2004	Schima superba	Tree	Leaf	Wl=0.0374*((D^2)*H)^0.5944	0.9255	Schima superba, Machilus chinensis, Phoebe brachythyrsa, Ficus nervosa	Chinese Ecosystem Research Net
DH	2004	Schima superba	Tree	Root	Wr=0.0197*((D^2)*H)^0.8975	0.9676	Schima superba, Machilus chinensis, Phoebe brachythyrsa, Ficus nervosa	Chinese Ecosystem Research Net
DH	2004	Syzygium rehderianum	Tree	Stem	Ws=0.0476*((D^2)*H)^0.9144	0.9874	Syzygium rehderianum, Gironniera subaequalis, Memecylon ligustrifolium, Ilex chapaensis, Ilex cochinchinensis, Elaeocarpus sylvestris, Diplospora dubia	Chinese Ecosystem Research Net
DH	2004	Syzygium rehderianum	Tree	Branch	Wb=0.0056*((D^2)*H)^1.1274	0.9701	Syzygium rehderianum, Gironniera subaequalis, Memecylon ligustrifolium, Ilex chapaensis, Ilex cochinchinensis, Elaeocarpus sylvestris, Diplospora dubia	Chinese Ecosystem Research Net
DH	2004	Syzygium rehderianum	Tree	Leaf	Wl=0.2422*((D^2)*H)^0.3229	0.9536	Syzygium rehderianum, Gironniera subaequalis, Memecylon ligustrifolium, Ilex chapaensis, Ilex cochinchinensis, Elaeocarpus sylvestris, Diplospora dubia	Chinese Ecosystem Research Net
DH	2004	Syzygium rehderianum	Tree	Root	Wr=0.0214*((D^2)*H)^0.8389	0.9617	Syzygium rehderianum, Gironniera subaequalis, Memecylon ligustrifolium, Ilex chapaensis, Ilex cochinchinensis, Elaeocarpus sylvestris, Diplospora dubia	Chinese Ecosystem Research Net
DH	1990	Cryptocarya concinna Hance	Tree	Stem	Ws=0.3459*((D^2)*H)^0.8679		Cryptocarya concinna Hance	Peng, S. L. & Zhang, Z. P. Studies on biomass and primary productivity of two dominance species,Cryptocarya concinna Hance and C.chinensis of forest vegetation on Dinghushan.Acta Phytoecologica Et Geobotanica Sinica 14, 23-32 (1990).
DH	1990	Cryptocarya concinna Hance	Tree	Branch	Wb=0.2902*((D^2)*H)^0.6937		Cryptocarya concinna Hance	Peng, S. L. & Zhang, Z. P. Studies on biomass and primary productivity of two dominance species,Cryptocarya concinna Hance and C.chinensis of forest vegetation on Dinghushan.Acta Phytoecologica Et Geobotanica Sinica 14, 23-32 (1991).
DH	1990	Cryptocarya concinna Hance	Tree	Leaf	Wl=0.01869*((D^2)*H)^0.8699		Cryptocarya concinna Hance	Peng, S. L. & Zhang, Z. P. Studies on biomass and primary productivity of two dominance species,Cryptocarya concinna Hance and C.chinensis of forest vegetation on Dinghushan.Acta Phytoecologica Et Geobotanica Sinica 14, 23-32 (1992).
DH	1990	Cryptocarya concinna Hance	Tree	Root	Wr=0.1058*((D^2)*H)^0.9759		Cryptocarya concinna Hance	Peng, S. L. & Zhang, Z. P. Studies on biomass and primary productivity of two dominance species,Cryptocarya concinna Hance and C.chinensis of forest vegetation on Dinghushan.Acta Phytoecologica Et Geobotanica Sinica 14, 23-32 (1993).
DH	1990	Cryptocarya chinensis	Tree	Stem	Ws=0.3383*((D^2)*H)^0.8714		Cryptocarya chinensis	Peng, S. L. & Zhang, Z. P. Studies on biomass and primary productivity of two dominance species,Cryptocarya concinna Hance and C.chinensis of forest vegetation on Dinghushan.Acta Phytoecologica Et Geobotanica Sinica 14, 23-32 (1994).
DH	1990	Cryptocarya chinensis	Tree	Branch	Wb=0.06903*((D^2)*H)^0.9105		Cryptocarya chinensis	Peng, S. L. & Zhang, Z. P. Studies on biomass and primary productivity of two dominance species,Cryptocarya concinna Hance and C.chinensis of forest vegetation on Dinghushan.Acta Phytoecologica Et Geobotanica Sinica 14, 23-32 (1995).
DH	1990	Cryptocarya chinensis	Tree	Leaf	Wl=0.03003*((D^2)*H)^0.7983		Cryptocarya chinensis	Peng, S. L. & Zhang, Z. P. Studies on biomass and primary productivity of two dominance species,Cryptocarya concinna Hance and C.chinensis of forest vegetation on Dinghushan.Acta Phytoecologica Et Geobotanica Sinica 14, 23-32 (1996).
DH	1990	Cryptocarya chinensis	Tree	Root	Wr=0.1145*((D^2)*H)^0.9639		Cryptocarya chinensis	Peng, S. L. & Zhang, Z. P. Studies on biomass and primary productivity of two dominance species,Cryptocarya concinna Hance and C.chinensis of forest vegetation on Dinghushan.Acta Phytoecologica Et Geobotanica Sinica 14, 23-32 (1997).
DH	2004	Acmena acuminatissima	Tree	Stem	Ws=0.0163*((D^2)*H)^1.0557	0.969	Acmena acuminatissima, Craibiodendron kwangtungense, Garcinia oblongifolia, Symplocos cochinchinensis, Pygeum topengii,	Chinese Ecosystem Research Net
DH	2004	Acmena acuminatissima	Tree	Branch	Wb=0.3908*((D^2)*H)^0.3725	0.9169	Acmena acuminatissima, Craibiodendron kwangtungense, Garcinia oblongifolia, Symplocos cochinchinensis, Pygeum topengii,	Chinese Ecosystem Research Net
DH	2004	Acmena acuminatissima	Tree	Leaf	Wl=0.2156*((D^2)*H)^0.3595	0.986	Acmena acuminatissima, Craibiodendron kwangtungense, Garcinia oblongifolia, Symplocos cochinchinensis, Pygeum topengii,	Chinese Ecosystem Research Net
DH	2004	Acmena acuminatissima	Tree	Root	Wr=0.3350*((D^2)*H)^0.4598	0.9796	Acmena acuminatissima, Craibiodendron kwangtungense, Garcinia oblongifolia, Symplocos cochinchinensis, Pygeum topengii,	Chinese Ecosystem Research Net
DH	2004	Castanopsis chinensis	Tree	Stem	Ws=0.0323*((D^2)*H)^0.9396	0.9949	Castanopsis chinensis, Engelhardtia roxburghiana, Canarium album, Canarium pimela	Chinese Ecosystem Research Net
DH	2004	Castanopsis chinensis	Tree	Branch	Wb=0.0106*((D^2)*H)^1.0064	0.962	Castanopsis chinensis, Engelhardtia roxburghiana, Canarium album, Canarium pimela	Chinese Ecosystem Research Net
DH	2004	Castanopsis chinensis	Tree	Leaf	Wl=0.0556*((D^2)*H)^0.6158	0.8868	Castanopsis chinensis, Engelhardtia roxburghiana, Canarium album, Canarium pimela	Chinese Ecosystem Research Net
DH	2004	Castanopsis chinensis	Tree	Root	Wr=0.0154*((D^2)*H)^0.9499	0.9484	Castanopsis chinensis, Engelhardtia roxburghiana, Canarium album, Canarium pimela	Chinese Ecosystem Research Net
DH	2004	Randia canthioides	Tree	Stem	Ws=0.0816*((D^2)*H)^0.8437	0.9987	Randia canthioides, Schefflera octophylla, Sarcosperma laurinum, Canthium dicoccum, Canthium horridum, Meliosma rigida, Casearia balansae, Vitex quinata, Ehretia longiflora	Chinese Ecosystem Research Net
DH	2004	Randia canthioides	Tree	Branch	Wb=0.0098*((D^2)*H)^1.0979	0.9955	Randia canthioides, Schefflera octophylla, Sarcosperma laurinum, Canthium dicoccum, Canthium horridum, Meliosma rigida, Casearia balansae, Vitex quinata, Ehretia longiflora	Chinese Ecosystem Research Net
DH	2004	Randia canthioides	Tree	Leaf	Wl=0.0285*((D^2)*H)^0.6967	0.9833	Randia canthioides, Schefflera octophylla, Sarcosperma laurinum, Canthium dicoccum, Canthium horridum, Meliosma rigida, Casearia balansae, Vitex quinata, Ehretia longiflora	Chinese Ecosystem Research Net
DH	2004	Randia canthioides	Tree	Root	Wr=0.065*((D^2)*H)^0.6913	0.9917	Randia canthioides, Schefflera octophylla, Sarcosperma laurinum, Canthium dicoccum, Canthium horridum, Meliosma rigida, Casearia balansae, Vitex quinata, Ehretia longiflora	Chinese Ecosystem Research Net
DH	2004	Psychotria rubra	Tree	Stem	Ws=0.0774*((D^2)*H)^0.7899	0.9938	Psychotria rubra, Macaranga sampsonii, Mallotus paniculatus, Ficus esquiroliana, Saurauia tristyla, Ficus fistulosa, Tarenna mollissima, Macaranga bracteata, Lasianthus chinensis	Chinese Ecosystem Research Net
DH	2004	Psychotria rubra	Tree	Branch	Wb=0.2629*((D^2)*H)^0.9367	0.9078	Psychotria rubra, Macaranga sampsonii, Mallotus paniculatus, Ficus esquiroliana, Saurauia tristyla, Ficus fistulosa, Tarenna mollissima, Macaranga bracteata, Lasianthus chinensis	Chinese Ecosystem Research Net
DH	2004	Psychotria rubra	Tree	Leaf	Wl=0.0126*((D^2)*H)^1.2764	0.8679	Psychotria rubra, Macaranga sampsonii, Mallotus paniculatus, Ficus esquiroliana, Saurauia tristyla, Ficus fistulosa, Tarenna mollissima, Macaranga bracteata, Lasianthus chinensis	Chinese Ecosystem Research Net
DH	2004	Psychotria rubra	Tree	Root	Wr=0.359*((D^2)*H)^0.6401	0.8467	Psychotria rubra, Macaranga sampsonii, Mallotus paniculatus, Ficus esquiroliana, Saurauia tristyla, Ficus fistulosa, Tarenna mollissima, Macaranga bracteata, Lasianthus chinensis	Chinese Ecosystem Research Net
DH	2004	Aporosa yunnanensis	Tree	Stem	Ws=0.0446*((D^2)*H)^0.9081		Aporusa yunnanensis, Lindera chunii, Aquilaria sinensis, Xanthophyllum hainanense, Microdesmis caseariifolia, Litsea verticillata, Bridelia fordii, Chrysophyllum lanceolatum var. stellatocarpon, Acronychia pedunculata	Chinese Ecosystem Research Net
DH	2004	Aporosa yunnanensis	Tree	Branch	Wb=0.0348*((D^2)*H)^0.7673		Aporusa yunnanensis, Lindera chunii, Aquilaria sinensis, Xanthophyllum hainanense, Microdesmis caseariifolia, Litsea verticillata, Bridelia fordii, Chrysophyllum lanceolatum var. stellatocarpon, Acronychia pedunculata	Chinese Ecosystem Research Net
DH	2004	Aporosa yunnanensis	Tree	Leaf	Wl=0.017*((D^2)*H)^0.6893		Aporusa yunnanensis, Lindera chunii, Aquilaria sinensis, Xanthophyllum hainanense, Microdesmis caseariifolia, Litsea verticillata, Bridelia fordii, Chrysophyllum lanceolatum var. stellatocarpon, Acronychia pedunculata	Chinese Ecosystem Research Net
DH	2004	Aporosa yunnanensis	Tree	Root	Wr=0.0242*((D^2)*H)^0.8432		Aporusa yunnanensis, Lindera chunii, Aquilaria sinensis, Xanthophyllum hainanense, Microdesmis caseariifolia, Litsea verticillata, Bridelia fordii, Chrysophyllum lanceolatum var. stellatocarpon, Acronychia pedunculata	Chinese Ecosystem Research Net
DH	2004	Blastus cochinchinensis	Shrub	Branch	Wb=0.4836((D^2)*H)^0.9150	0.9924	Blastus cochinchinensis, Ormosia glaberrima, Glochidion wrightii, Alchornea trewioides, Clerodendrum fortunatum, Smilax china, Glochidion eriocarpum	Chinese Ecosystem Research Net
DH	2004	Blastus cochinchinensis	Shrub	Leaf	Wl=0.5032((D^2)*H)^0.6435	0.9528	Blastus cochinchinensis, Ormosia glaberrima, Glochidion wrightii, Alchornea trewioides, Clerodendrum fortunatum, Smilax china, Glochidion eriocarpum	Chinese Ecosystem Research Net
DH	2004	Blastus cochinchinensis	Shrub	Root	Wr=1.8635((D^2)*H)^0.4652	0.9082	Blastus cochinchinensis, Ormosia glaberrima, Glochidion wrightii, Alchornea trewioides, Clerodendrum fortunatum, Smilax china, Glochidion eriocarpum	Chinese Ecosystem Research Net
DH	2004	Ardisia quinquegona	Shrub	Branch	Wb=0.0076((D^2)*H)^1.6068	0.9197	Ardisia quinquegona, Calophyllum membranaceum, Xanthophyllum hainanense, Maesa saileifolia, Aquilaria sinensis, Sterculia lanceolata, Engelhardtia roxburghiana, Rourea minor	Chinese Ecosystem Research Net
DH	2004	Ardisia quinquegona	Shrub	Leaf	Wl=0.0555((D^2)*H)^1.1328	0.9082	Ardisia quinquegona, Calophyllum membranaceum, Xanthophyllum hainanense, Maesa saileifolia, Aquilaria sinensis, Sterculia lanceolata, Engelhardtia roxburghiana, Rourea minor	Chinese Ecosystem Research Net
DH	2004	Ardisia quinquegona	Shrub	Root	Wr=0.0003((D^2)*H)^2.0805	0.9419	Ardisia quinquegona, Calophyllum membranaceum, Xanthophyllum hainanense, Maesa saileifolia, Aquilaria sinensis, Sterculia lanceolata, Engelhardtia roxburghiana, Rourea minor	Chinese Ecosystem Research Net
JL	2000	Alniphyllum fortunei	Tree	Stem	Ws=0.8003*((D^2)*H)^0.5276	0.995	Alniphyllum fortunei	Chen, W. R. Study on the net productivity dynamic changes of the above-ground portion of Alniphyllum fortunei platation. Journal of Fujian Forestry Sci.and Tech.27,31-34 (2000).
JL	2000	Alniphyllum fortunei	Tree	Branch	Wb=0.1768*((D^2)*H)^0.5648	0.989	Alniphyllum fortunei	Chen, W. R. Study on the net productivity dynamic changes of the above-ground portion of Alniphyllum fortunei platation. Journal of Fujian Forestry Sci.and Tech.27,31-34 (2001).
JL	2000	Alniphyllum fortunei	Tree	Leaf	Wl=0.6179*((D^2)*H)^0.3191	0.953	Alniphyllum fortunei	Chen, W. R. Study on the net productivity dynamic changes of the above-ground portion of Alniphyllum fortunei platation. Journal of Fujian Forestry Sci.and Tech.27,31-34 (2002).
JL	2001	Castanopsis fargesii	Tree	Stem	Ws=0.0105*((D^2)*H)^1.047		Castanopsis, Lithocarpus, Neolitsea, Cyclobalanopsis, Manglietia	Ti, L. F. et al. A study on the evergreen broad-leaved forest in the Jiulian mountain of Jiangxi province.Resources Science 23 (Multiplication),15-35(2001).
JL	2001	Castanopsis fargesii	Tree	Branch	Wb=0.00146*((D^2)*H)^0.1136		Castanopsis, Lithocarpus, Neolitsea, Cyclobalanopsis, Manglietia	Ti, L. F. et al. A study on the evergreen broad-leaved forest in the Jiulian mountain of Jiangxi province.Resources Science 23 (Multiplication),15-35(2002).
JL	2001	Castanopsis fargesii	Tree	Leaf	Wl=(D^2)*H)/(0.0135*D^2*H+918.9)		Castanopsis, Lithocarpus, Neolitsea, Cyclobalanopsis, Manglietia	Ti, L. F. et al. A study on the evergreen broad-leaved forest in the Jiulian mountain of Jiangxi province.Resources Science 23 (Multiplication),15-35(2003).
JL	2005	Castanopsis carlesii	Tree	Stem	Ws=1.054*e^(0.3575*H)	0.9789	Castanopsis carlesii	Yang, H. T., Da, L. J., Song, Y. C., Yang, Y. C. & Wang, L. Y. Biomass of evergreen broad-leaved forest in Tiantong national forest park, Zhejiang province.Journal of Zhejiang Forestry College 22,363-369 (2007).
JL	2005	Castanopsis carlesii	Tree	Branch	Wb=0.2478*e^(0.3871*H)	0.969	Castanopsis carlesii	Yang, H. T., Da, L. J., Song, Y. C., Yang, Y. C. & Wang, L. Y. Biomass of evergreen broad-leaved forest in Tiantong national forest park, Zhejiang province.Journal of Zhejiang Forestry College 22,363-369 (2007).
JL	2005	Castanopsis carlesii	Tree	Leaf	Wl=0.3014*e^(0.2561*H)	0.955	Castanopsis carlesii	Yang, H. T., Da, L. J., Song, Y. C., Yang, Y. C. & Wang, L. Y. Biomass of evergreen broad-leaved forest in Tiantong national forest park, Zhejiang province.Journal of Zhejiang Forestry College 22,363-369 (2007).
JL	2011	Cunninghamialanceolata（Lamb.）Hook	Tree	Stem	Ws=0.0163*D^2.9934	0.949	Cunninghamialanceolata（Lamb.）Hook	Unpublished data
JL	2011	Cunninghamialanceolata（Lamb.）Hook	Tree	Branch	Wb=0.035*D^1.9438	0.718	Cunninghamialanceolata（Lamb.）Hook	Unpublished data
JL	2011	Cunninghamialanceolata（Lamb.）Hook	Tree	Leaf	Wl=0.3573*D^0.9766	0.646	Cunninghamialanceolata（Lamb.）Hook	Unpublished data
JL	2011	Cunninghamialanceolata（Lamb.）Hook	Tree	Root	Wr=0.0047*D^2.3527	0.816	Cunninghamialanceolata（Lamb.）Hook	Unpublished data
SN	2007	Fagus engleriana	Tree	Stem	Ws=0.246*D^2.08	0.9908	Fagus engleriana	Wang, X. Y., Hu, D. & He, J. S. Bimass research of Fagus Engleriana and Quercus aliena var. acuteserrata forest in Shennongjia forest district.Journal od Capital Normal University (Natural Science Edition) 28,62-67 (2007).
SN	2007	Fagus engleriana	Tree	Branch	Wb=0.00736*D^2.84	0.9913	Fagus engleriana	Wang, X.Y., Hu, D. &He, J.S. Bimass research of Fagus Engleriana and Quercus aliena var. acuteserrata forest in Shennongjia forest district.Journal od Capital Normal University (Natural Science Edition).28,62-67 (2008).
SN	2007	Fagus engleriana	Tree	Leaf	Wl=0.000546*D^3.2	0.9989	Fagus engleriana	Wang, X.Y., Hu, D. &He, J.S. Bimass research of Fagus Engleriana and Quercus aliena var. acuteserrata forest in Shennongjia forest district.Journal od Capital Normal University (Natural Science Edition).28,62-67 (2009).
SN	2007	Fagus engleriana	Tree	Root	Wr=0.0828*D^2.22	0.9977	Fagus engleriana	Wang, X.Y., Hu, D. &He, J.S. Bimass research of Fagus Engleriana and Quercus aliena var. acuteserrata forest in Shennongjia forest district.Journal od Capital Normal University (Natural Science Edition).28,62-67 (2010).
SN	2007	Ouercus aliena var. auteserrata	Tree	Stem	Ws=0.029*D^2.74	0.9961	Ouercus aliena var. auteserrata	Wang, X.Y., Hu, D. &He, J.S. Bimass research of Fagus Engleriana and Quercus aliena var. acuteserrata forest in Shennongjia forest district.Journal od Capital Normal University (Natural Science Edition).28,62-67 (2011).
SN	2007	Ouercus aliena var. auteserrata	Tree	Branch	Wb=0.036*D^2.35	0.9813	Ouercus aliena var. auteserrata	Wang, X.Y., Hu, D. &He, J.S. Bimass research of Fagus Engleriana and Quercus aliena var. acuteserrata forest in Shennongjia forest district.Journal od Capital Normal University (Natural Science Edition).28,62-67 (2012).
SN	2007	Ouercus aliena var. auteserrata	Tree	Leaf	Wl=0.00877*D^2.44	0.9756	Ouercus aliena var. auteserrata	Wang, X.Y., Hu, D. &He, J.S. Bimass research of Fagus Engleriana and Quercus aliena var. acuteserrata forest in Shennongjia forest district.Journal od Capital Normal University (Natural Science Edition).28,62-67 (2013).
SN	2007	Ouercus aliena var. auteserrata	Tree	Root	Wr=0.0187*D^2.52	0.995	Ouercus aliena var. auteserrata	Wang, X.Y., Hu, D. &He, J.S. Bimass research of Fagus Engleriana and Quercus aliena var. acuteserrata forest in Shennongjia forest district.Journal od Capital Normal University (Natural Science Edition).28,62-67 (2014).
SN	2007	Decidous campanion species	Tree	Stem	Ws=0.082*D^2.38	0.9813	Decidous campanion species	Wang, X.Y., Hu, D. &He, J.S. Bimass research of Fagus Engleriana and Quercus aliena var. acuteserrata forest in Shennongjia forest district.Journal od Capital Normal University (Natural Science Edition).28,62-67 (2015).
SN	2007	Decidous campanion species	Tree	Branch	Wb=2.14*D^1.03	0.9085	Decidous campanion species	Wang, X.Y., Hu, D. &He, J.S. Bimass research of Fagus Engleriana and Quercus aliena var. acuteserrata forest in Shennongjia forest district.Journal od Capital Normal University (Natural Science Edition).28,62-67 (2016).
SN	2007	Decidous campanion species	Tree	Leaf	Wl=0.0277*D^0.93	0.9023	Decidous campanion species	Wang, X.Y., Hu, D. &He, J.S. Bimass research of Fagus Engleriana and Quercus aliena var. acuteserrata forest in Shennongjia forest district.Journal od Capital Normal University (Natural Science Edition).28,62-67 (2017).
SN	2007	Decidous campanion species	Tree	Root	Wr=0.0395*D^1.51	0.9119	Decidous campanion species	Wang, X.Y., Hu, D. &He, J.S. Bimass research of Fagus Engleriana and Quercus aliena var. acuteserrata forest in Shennongjia forest district.Journal od Capital Normal University (Natural Science Edition).28,62-67 (2018).
SN	2007	Evergreen campanion species	Tree	Stem	Ws=0.00707*D^3.32	0.9119	Evergreen campanion species	Wang, X.Y., Hu, D. &He, J.S. Bimass research of Fagus Engleriana and Quercus aliena var. acuteserrata forest in Shennongjia forest district.Journal od Capital Normal University (Natural Science Edition).28,62-67 (2019).
SN	2007	Evergreen campanion species	Tree	Branch	Wb=0.762*D^1.15	0.8371	Evergreen campanion species	Wang, X.Y., Hu, D. &He, J.S. Bimass research of Fagus Engleriana and Quercus aliena var. acuteserrata forest in Shennongjia forest district.Journal od Capital Normal University (Natural Science Edition).28,62-67 (2020).
SN	2007	Evergreen campanion species	Tree	Leaf	Wl=0.314*D^1.12	0.8245	Evergreen campanion species	Wang, X.Y., Hu, D. &He, J.S. Bimass research of Fagus Engleriana and Quercus aliena var. acuteserrata forest in Shennongjia forest district.Journal od Capital Normal University (Natural Science Edition).28,62-67 (2021).
SN	2007	Evergreen campanion species	Tree	Root	Wr=0.263*D^1.56	0.9435	Evergreen campanion species	Wang, X.Y., Hu, D. &He, J.S. Bimass research of Fagus Engleriana and Quercus aliena var. acuteserrata forest in Shennongjia forest district.Journal od Capital Normal University (Natural Science Edition).28,62-67 (2022).
SN	2007	Decidous small tree	Tree	Stem	Ws=0.203*D^1.95	0.9686	Decidous small tree	Wang, X.Y., Hu, D. &He, J.S. Bimass research of Fagus Engleriana and Quercus aliena var. acuteserrata forest in Shennongjia forest district.Journal od Capital Normal University (Natural Science Edition).28,62-67 (2023).
SN	2007	Decidous small tree	Tree	Branch	Wb=0.00416*D^3.24	0.9932	Decidous small tree	Wang, X.Y., Hu, D. &He, J.S. Bimass research of Fagus Engleriana and Quercus aliena var. acuteserrata forest in Shennongjia forest district.Journal od Capital Normal University (Natural Science Edition).28,62-67 (2024).
SN	2007	Decidous small tree	Tree	Leaf	Wl=0.000847*D^3.23	0.9873	Decidous small tree	Wang, X.Y., Hu, D. &He, J.S. Bimass research of Fagus Engleriana and Quercus aliena var. acuteserrata forest in Shennongjia forest district.Journal od Capital Normal University (Natural Science Edition).28,62-67 (2025).
SN	2007	Decidous small tree	Tree	Root	Wl=0.000847*D^3.23	0.9823	Decidous small tree	Wang, X.Y., Hu, D. &He, J.S. Bimass research of Fagus Engleriana and Quercus aliena var. acuteserrata forest in Shennongjia forest district.Journal od Capital Normal University (Natural Science Edition).28,62-67 (2026).
SN	2007	Evergreen small tree	Tree	Stem	Ws=0.221*D^1.4	0.9592	Evergreen small tree	Wang, X.Y., Hu, D. &He, J.S. Bimass research of Fagus Engleriana and Quercus aliena var. acuteserrata forest in Shennongjia forest district.Journal od Capital Normal University (Natural Science Edition).28,62-67 (2027).
SN	2007	Evergreen small tree	Tree	Branch	Wb=0.101*D^1.21	0.965	Evergreen small tree	Wang, X.Y., Hu, D. &He, J.S. Bimass research of Fagus Engleriana and Quercus aliena var. acuteserrata forest in Shennongjia forest district.Journal od Capital Normal University (Natural Science Edition).28,62-67 (2028).
SN	2007	Evergreen small tree	Tree	Leaf	Wl=0.0123*D^2.12	0.994	Evergreen small tree	Wang, X.Y., Hu, D. &He, J.S. Bimass research of Fagus Engleriana and Quercus aliena var. acuteserrata forest in Shennongjia forest district.Journal od Capital Normal University (Natural Science Edition).28,62-67 (2029).
SN	2007	Evergreen small tree	Tree	Root	Wl=0.0972*D^1.57	0.995	Evergreen small tree	Wang, X.Y., Hu, D. &He, J.S. Bimass research of Fagus Engleriana and Quercus aliena var. acuteserrata forest in Shennongjia forest district.Journal od Capital Normal University (Natural Science Edition).28,62-67 (2030).
TY	2011	Larix principis-rupprechtii Mayr	Tree	Stem	Ws=2.7006*D^0.5571	0.907	Larix principis-rupprechtii Mayr	Unpublished data
TY	2011	Larix principis-rupprechtii Mayr	Tree	Branch	Wb=1.3116*D^0.4184	0.846	Larix principis-rupprechtii Mayr	Unpublished data
TY	2011	Larix principis-rupprechtii Mayr	Tree	Leaf	Wl=0.7231*D^0.3611	0.887	Larix principis-rupprechtii Mayr	Unpublished data
TY	2011	Larix principis-rupprechtii Mayr	Tree	Root	Wr=1.7438*D^0.3216	0.889	Larix principis-rupprechtii Mayr	Unpublished data
TY	2011	Populus davidiana	Tree	Stem	Ws=0.0853*D^2.3156	1	Populus davidiana	Unpublished data
TY	2011	Populus davidiana	Tree	Branch	Wb=0.004*D^2.8460	0.922	Populus davidiana	Unpublished data
TY	2011	Populus davidiana	Tree	Leaf	Wl=0.0140*D^2.0871	0.838	Populus davidiana	Unpublished data
TY	2011	Populus davidiana	Tree	Root	Wr=0.0134*D^2.5412	0.984	Populus davidiana	Unpublished data
TY	2011	Pinus tabuliformis	Tree	Stem	Ws=0.0484*D^2.4884	0.985	Pinus tabuliformis	Unpublished data
TY	2011	Pinus tabuliformis	Tree	Branch	Wb=0.0073*D^2.6174	0.985	Pinus tabuliformis	Unpublished data
TY	2011	Pinus tabuliformis	Tree	Leaf	Wl=0.0115*D^2.3543	0.983	Pinus tabuliformis	Unpublished data
TY	2011	Pinus tabuliformis	Tree	Root	Wr=0.0583*D^2.0453	0.988	Pinus tabuliformis	Unpublished data
TY	2011	Quercus wutaishanica	Tree	Stem	Ws=0.1482*D^2.1288	0.961	Quercus wutaishanica	Unpublished data
TY	2011	Quercus wutaishanica	Tree	Branch	Wb=0.0131*D^2.7916	0.988	Quercus wutaishanica	Unpublished data
TY	2011	Quercus wutaishanica	Tree	Leaf	Wl=0.0144*D^2.3218	0.988	Quercus wutaishanica	Unpublished data
TY	2011	Quercus wutaishanica	Tree	Root	Wr=0.2416*D^2.3582	0.969	Quercus wutaishanica	Unpublished data
TY	2011	Quercus variabilis	Tree	Stem	Ws=0.1175*D^2.3591	0.974	Quercus variabilis	Unpublished data
TY	2011	Quercus variabilis	Tree	Branch	Wb=0.0396*D^2.4064	0.974	Quercus variabilis	Unpublished data
TY	2011	Quercus variabilis	Tree	Leaf	Wl=0.0148*D^2.258	0.974	Quercus variabilis	Unpublished data
TY	2011	Quercus variabilis	Tree	Root	Wr=0.1022*D^1.8786	0.974	Quercus variabilis	Unpublished data
TY	2011	Platycladus orientalis	Tree	Stem	Ws=0.5086*D^1.3656	0.993	Platycladus orientalis	Unpublished data
TY	2011	Platycladus orientalis	Tree	Branch	Wb=0.0788*D^1.8002	0.999	Platycladus orientalis	Unpublished data
TY	2011	Platycladus orientalis	Tree	Leaf	Wl=0.0294*D^2.0538	0.991	Platycladus orientalis	Unpublished data
TY	2011	Platycladus orientalis	Tree	Root	Wr=0.3184*D^1.3557	0.998	Platycladus orientalis	Unpublished data
TY	2011	Robinia pseudoacacia	Tree	Stem	Ws=0.0385*D^2.6187	0.891	Robinia pseudoacacia	Unpublished data
TY	2011	Robinia pseudoacacia	Tree	Branch	Wb=0.1322*D^1.795	0.938	Robinia pseudoacacia	Unpublished data
TY	2011	Robinia pseudoacacia	Tree	Leaf	Wl=0.008*D^2.3032	0.995	Robinia pseudoacacia	Unpublished data
TY	2011	Robinia pseudoacacia	Tree	Root	Wr=0.01779*D^2.64480	0.994	Robinia pseudoacacia	Unpublished data
DL	1991	Ulmus macrocarpa	Tree	Stem	Ws=0.05229*((D^2)*H)^0.8910	0.9975	Ulmus	Chinese Ecosystem Research Net
DL	1991	Ulmus macrocarpa	Tree	Branch	Wb = 0.01233*((D^2)*H)^0.9359	0.9125	Ulmus	Chinese Ecosystem Research Net
DL	1991	Ulmus macrocarpa	Tree	Leaf	Wl =0.01736*((D^2)*H)^0.7738	0.8494	Ulmus	Chinese Ecosystem Research Net
DL	1991	Ulmus macrocarpa	Tree	Root	Wr = 0.0094*((D^2)*H)^1.1096	0.9072	Ulmus	Chinese Ecosystem Research Net
DL	1991	Fraxinus rhynchophylla	Tree	Stem	Ws=0.06013*((D^2)*H)^0.8906	0.9997	Fraxinus	Chinese Ecosystem Research Net
DL	1991	Fraxinus rhynchophylla	Tree	Branch	Wb = 0.00556E*((D^2)*H)^1.169	0.984	Fraxinus	Chinese Ecosystem Research Net
DL	1991	Fraxinus rhynchophylla	Tree	Leaf	Wl = 0.00829*((D^2)*H)^0.9919	0.9835	Fraxinus	Chinese Ecosystem Research Net
DL	1991	Fraxinus rhynchophylla	Tree	Root	Wr = 0.163*((D^2)*H)^0.7062	0.9607	Fraxinus	Chinese Ecosystem Research Net
DL	1991	Juglans mandshurica	Tree	Stem	Ws=0.02511*((D^2)*H)^0.9271	0.9964	Juglans mandshurica, Amygdalus davidiana	Chinese Ecosystem Research Net
DL	1991	Juglans mandshurica	Tree	Branch	Wb=0.00957*((D^2)*H)^0.9740	0.8595	Juglans mandshurica, Amygdalus davidiana	Chinese Ecosystem Research Net
DL	1991	Juglans mandshurica	Tree	Leaf	Wl =0.08725*((D^2)*H)^0.2634	0.8151	Juglans mandshurica, Amygdalus davidiana	Chinese Ecosystem Research Net
DL	1991	Juglans mandshurica	Tree	Root	Wr =0.00303*((D^2)*H)^0.8085	0.9085	Juglans mandshurica, Amygdalus davidiana	Chinese Ecosystem Research Net
DL	1991	Betula dahurica	Tree	Stem	Ws=0.14114*((D^2)*H)^0.7234	0.9964	Betula dahurica, Betula platyphylla	Chinese Ecosystem Research Net
DL	1991	Betula dahurica	Tree	Branch	Wb = 0.00724*((D^2)*H)^1.0225	0.8851	Betula dahurica, Betula platyphylla	Chinese Ecosystem Research Net
DL	1991	Betula dahurica	Tree	Leaf	Wl =0.01513*((D^2)*H)^0.8085	0.9087	Betula dahurica, Betula platyphylla	Chinese Ecosystem Research Net
DL	1991	Betula dahurica	Tree	Root	Wr = 0.0616*((D^2)*H)^0.7892	0.859	Betula dahurica, Betula platyphylla	Chinese Ecosystem Research Net
DL	1991	Quercus wutaishanica	Tree	Stem	Ws=0.09999*((D^2)*H)^0.8074	0.9974	Quercus wutaishanica	Chinese Ecosystem Research Net
DL	1991	Quercus wutaishanica	Tree	Branch	Wb = 0.0096*((D^2)*H)^0.9991	0.9773	Quercus wutaishanica	Chinese Ecosystem Research Net
DL	1991	Quercus wutaishanica	Tree	Leaf	Wl = 0.0097*((D^2)*H)^0.9511	0.9511	Quercus wutaishanica	Chinese Ecosystem Research Net
DL	1991	Quercus wutaishanica	Tree	Root	Wr = 6.3016*((D^2)*H)^0.1014	0.8257	Quercus wutaishanica	Chinese Ecosystem Research Net
DL	1991	Larix principis-rupprechtii	Tree	Stem	Ws=0.05816*((D^2)*H)^0.8457	0.9787	Larix principis-rupprechtii	Chinese Ecosystem Research Net
DL	1991	Larix principis-rupprechtii	Tree	Branch	Wb =0.0024*((D^2)*H)^0.8918	0.9645	Larix principis-rupprechtii	Chinese Ecosystem Research Net
DL	1991	Larix principis-rupprechtii	Tree	Leaf	Wl =0.0216*((D^2)*H)^0.6486	0.9836	Larix principis-rupprechtii	Chinese Ecosystem Research Net
DL	1991	Larix principis-rupprechtii	Tree	Root	Wr = 0.00932*((D^2)*H)^1.0989	0.9272	Larix principis-rupprechtii	Chinese Ecosystem Research Net
DL	1991	Tilia mongolica	Tree	Stem	Ws=0.0811*((D^2)*H)^0.7994	0.9975	Tilia	Chinese Ecosystem Research Net
DL	1991	Tilia mongolica	Tree	Branch	Wb = 0.05703*((D^2)*H)^0.463	0.8823	Tilia	Chinese Ecosystem Research Net
DL	1991	Tilia mongolica	Tree	Leaf	Wl = 0.001259*((D^2)*H)^0.7802	0.9798	Tilia	Chinese Ecosystem Research Net
DL	1991	Tilia mongolica	Tree	Root	Wr = 0.0659*((D^2)*H)^0.7182	0.9305	Tilia	Chinese Ecosystem Research Net
DL	1989	Populus davidiana	Tree	Stem	Ws=0.2286*((D^2)*H)^0.6933	0.9787	Populus	Chinese Ecosystem Research Net
DL	1989	Populus davidiana	Tree	Branch	Wb =0.0247*((D^2)*H)^0.7378	0.9645	Populus	Chinese Ecosystem Research Net
DL	1989	Populus davidiana	Tree	Leaf	Wl =0.0108*((D^2)*H)^0.8181	0.9836	Populus	Chinese Ecosystem Research Net
DL	1989	Populus davidiana	Tree	Root	Wr = 0.1553*((D^2)*H)^0.5951	0.9272	Populus	Chinese Ecosystem Research Net
DL	1991	Acer mono	Tree	Stem	Ws=0.03136*((D^2)*H)^0.9775	0.9902	Acer mono，Sorbus discolor	Chinese Ecosystem Research Net
DL	1991	Acer mono	Tree	Branch	Wb = 0.00588*((D^2)*H)^1.103	0.9847	Acer mono，Sorbus discolor	Chinese Ecosystem Research Net
DL	1991	Acer mono	Tree	Leaf	Wl = 0.01141*((D^2)*H)^0.8803	0.9841	Acer mono，Sorbus discolor	Chinese Ecosystem Research Net
DL	1991	Acer mono	Tree	Root	Wr = 0.0468*((D^2)*H)^0.8939	0.8892	Acer mono，Sorbus discolor	Chinese Ecosystem Research Net
DL	1991	Pinus tabuliformis	Tree	Stem	Ws=0.05816*((D^2)*H)^0.8457	0.9787	Pinus tabuliformis	Chinese Ecosystem Research Net
DL	1991	Pinus tabuliformis	Tree	Branch	Wb = 0.0024*((D^2)*H)^0.8918	0.9645	Pinus tabuliformis	Chinese Ecosystem Research Net
DL	1991	Pinus tabuliformis	Tree	Leaf	Wl = 0.0216*((D^2)*H)^0.6486	0.9836	Pinus tabuliformis	Chinese Ecosystem Research Net
DL	1991	Pinus tabuliformis	Tree	Root	Wr = 0.00932*((D^2)*H)^0.9272	0.9272	Pinus tabuliformis	Chinese Ecosystem Research Net
DL	2005	Abelia biflora	Shrub	Branch	Wb=50.6363*((D^2)*H)^0.8081	0.8834	shrubs of Caprifoliaceae	Chinese Ecosystem Research Net
DL	2005	Abelia biflora	Shrub	Leaf	Wl = 7.7304*((D^2)*H)^0.6842	0.8467	shrubs of Caprifoliaceae	Chinese Ecosystem Research Net
DL	2005	Abelia biflora	Shrub	Root	Wr = 32.2800*((D^2)*H)^0.7222	0.9038	shrubs of Caprifoliaceae	Chinese Ecosystem Research Net
DL	2005	Deutzia parviflora	Shrub	Branch	Wb=42.3991*((D^2)*H)^0.7548	0.6323	shrubs of Saxifragaceae	Chinese Ecosystem Research Net
DL	2005	Deutzia parviflora	Shrub	Leaf	Wl = 5.9285*((D^2)*H)^0.6853	0.5152	shrubs of Saxifragaceae	Chinese Ecosystem Research Net
DL	2005	Deutzia parviflora	Shrub	Root	Wr =16.5611*((D^2)*H)^0.8081	0.8081	shrubs of Saxifragaceae	Chinese Ecosystem Research Net
DL	2005	Corylus mandshurica	Shrub	Branch	Wb=27.2117*((D^2)*H)^0.8697	0.9597	Corylus mandshurica	Chinese Ecosystem Research Net
DL	2005	Corylus mandshurica	Shrub	Leaf	Wl =10.4841*((D^2)*H)^0.4861	0.7234	Corylus mandshurica	Chinese Ecosystem Research Net
DL	2005	Corylus mandshurica	Shrub	Root	Wr =18.7647*((D^2)*H)^0.6665	0.7671	Corylus mandshurica	Chinese Ecosystem Research Net
DL	2005	Spiraea chinensis	Shrub	Branch	Wb=30.2067*((D^2)*H)^0.9179	0.8291	shrubs of Rosaceae	Chinese Ecosystem Research Net
DL	2005	Spiraea chinensis	Shrub	Leaf	Wl =3.9716*((D^2)*H)^0.6961	0.5302	shrubs of Rosaceae	Chinese Ecosystem Research Net
DL	2005	Spiraea chinensis	Shrub	Root	Wr = 11.2611*((D^2)*H)^0.8807	0.5162	shrubs of Rosaceae	Chinese Ecosystem Research Net
DL	2005	Deutzia grandiflora	Shrub	Branch	Wb=27.6633*((D^2)*H)^0.9441	0.9001	Deutzia grandiflora and other shrubs	Chinese Ecosystem Research Net
DL	2005	Deutzia grandiflora	Shrub	Leaf	Wl = 4.7566*((D^2)*H)^0.6727	0.5561	Deutzia grandiflora and other shrubs	Chinese Ecosystem Research Net
DL	2005	Deutzia grandiflora	Shrub	Root	Wr = 15.97388((D^2)*H)^0.8315	0.688	Deutzia grandiflora and other shrubs	Chinese Ecosystem Research Net
CB	1989	Pinus koraiensis	Tree	Stem	Ws=0.03019*D^0.267945	0.9945	Pinus koraiensis	Chen, C. G. & Zhu, J. F. Handbook of main forest biomass in Northeast China (Chinese Forestry Press, Beijing,1989).
CB	1989	Pinus koraiensis	Tree	Branch	Wb=0.01637*D^2.04518	0.9725	Pinus koraiensis	Chen, C. G. & Zhu, J. F. Handbook of main forest biomass in Northeast China (Chinese Forestry Press, Beijing,1990).
CB	1989	Pinus koraiensis	Tree	Leaf	Wl=0.07475*D^1.40141	0.9385	Pinus koraiensis	Chen, C. G. & Zhu, J. F. Handbook of main forest biomass in Northeast China (Chinese Forestry Press, Beijing,1991).
CB	1989	Pinus koraiensis	Tree	Root	Wr=0.03459*D^1.96795	0.9131	Pinus koraiensis	Chen, C. G. & Zhu, J. F. Handbook of main forest biomass in Northeast China (Chinese Forestry Press, Beijing,1992).
CB	1989	Acer	Tree	Stem	Ws=1.3709*D^1.67134	0.825	Acer	Chen, C. G. & Zhu, J. F. Handbook of main forest biomass in Northeast China (Chinese Forestry Press, Beijing,1993).
CB	1989	Acer	Tree	Branch	Wb=0.05579*D^1.68997	0.8336	Acer	Chen, C. G. & Zhu, J. F. Handbook of main forest biomass in Northeast China (Chinese Forestry Press, Beijing,1994).
CB	1989	Acer	Tree	Leaf	Wl=0.09056*D^1.61242	0.844	Acer	Chen, C. G. & Zhu, J. F. Handbook of main forest biomass in Northeast China (Chinese Forestry Press, Beijing,1995).
CB	1989	Acer	Tree	Root	Wr=0.3823*D^1.60601	0.8425	Acer	Chen, C. G. & Zhu, J. F. Handbook of main forest biomass in Northeast China (Chinese Forestry Press, Beijing,1996).
CB	1989	Abies nephrolepis	Tree	Stem	Ws=0.0567*D^2.47523	0.9951	Abies nephrolepis	Chen, C. G. & Zhu, J. F. Handbook of main forest biomass in Northeast China (Chinese Forestry Press, Beijing,1997).
CB	1989	Abies nephrolepis	Tree	Branch	Wb=0.0116*D^2.40517	0.9952	Abies nephrolepis	Chen, C. G. & Zhu, J. F. Handbook of main forest biomass in Northeast China (Chinese Forestry Press, Beijing,1998).
CB	1989	Abies nephrolepis	Tree	Leaf	Wl=0.0083*D^2.37301	0.9552	Abies nephrolepis	Chen, C. G. & Zhu, J. F. Handbook of main forest biomass in Northeast China (Chinese Forestry Press, Beijing,1999).
CB	1989	Abies nephrolepis	Tree	Root	Wr=0.0088*D^2.53627	0.9981	Abies nephrolepis	Chen, C. G. & Zhu, J. F. Handbook of main forest biomass in Northeast China (Chinese Forestry Press, Beijing,2000).
CB	1989	Tilia tuan	Tree	Stem	Ws=0.0656*D^2.39106	0.9198	Tilia tuan	Chen, C. G. & Zhu, J. F. Handbook of main forest biomass in Northeast China (Chinese Forestry Press, Beijing,2001).
CB	1989	Tilia tuan	Tree	Branch	Wb=0.00472*D^2.545627	0.9901	Tilia tuan	Chen, C. G. & Zhu, J. F. Handbook of main forest biomass in Northeast China (Chinese Forestry Press, Beijing,2002).
CB	1989	Tilia tuan	Tree	Leaf	Wl=0.00602*D^2.59214	0.9969	Tilia tuan	Chen, C. G. & Zhu, J. F. Handbook of main forest biomass in Northeast China (Chinese Forestry Press, Beijing,2003).
CB	1989	Tilia tuan	Tree	Root	Wr=0.2704*D^1.29915	0.795	Tilia tuan	Chen, C. G. & Zhu, J. F. Handbook of main forest biomass in Northeast China (Chinese Forestry Press, Beijing,2004).
CB	1989	Ulmus pumila L.	Tree	Stem	Ws=0.00432*D^2.87312	0.7459	Ulmus pumila L.	Chen, C. G. & Zhu, J. F. Handbook of main forest biomass in Northeast China (Chinese Forestry Press, Beijing,2005).
CB	1989	Ulmus pumila L.	Tree	Branch	Wb=0.00742*D^2.67411	0.8543	Ulmus pumila L.	Chen, C. G. & Zhu, J. F. Handbook of main forest biomass in Northeast China (Chinese Forestry Press, Beijing,2006).
CB	1989	Ulmus pumila L.	Tree	Leaf	Wl=0.00275*D^2.49603	0.8132	Ulmus pumila L.	Chen, C. G. & Zhu, J. F. Handbook of main forest biomass in Northeast China (Chinese Forestry Press, Beijing,2007).
CB	1989	Ulmus pumila L.	Tree	Root	Wr=0.3459*D^1.5842	0.8017	Ulmus pumila L.	Chen, C. G. & Zhu, J. F. Handbook of main forest biomass in Northeast China (Chinese Forestry Press, Beijing,2008).
CB	1989	Quercus mongolica	Tree	Stem	Ws=0.3049*D^2.16801	0.9806	Quercus mongolica	Chen, C. G. & Zhu, J. F. Handbook of main forest biomass in Northeast China (Chinese Forestry Press, Beijing,2009).
CB	1989	Quercus mongolica	Tree	Branch	Wb=0.00212*D^2.95	0.7205	Quercus mongolica	Chen, C. G. & Zhu, J. F. Handbook of main forest biomass in Northeast China (Chinese Forestry Press, Beijing,2010).
CB	1989	Quercus mongolica	Tree	Leaf	Wl=0.0032*D^2.47323	0.8145	Quercus mongolica	Chen, C. G. & Zhu, J. F. Handbook of main forest biomass in Northeast China (Chinese Forestry Press, Beijing,2011).
CB	1989	Quercus mongolica	Tree	Root	Wr=0.09017*D^2.0002	0.8211	Quercus mongolica	Chen, C. G. & Zhu, J. F. Handbook of main forest biomass in Northeast China (Chinese Forestry Press, Beijing,2012).
CB	1989	Betula	Tree	Stem	Ws=0.14622*D^2.29424	0.9952	Betula	Chen, C. G. & Zhu, J. F. Handbook of main forest biomass in Northeast China (Chinese Forestry Press, Beijing,2013).
CB	1989	Betula	Tree	Branch	Wb=0.0354*D^1.96042	0.9102	Betula	Chen, C. G. & Zhu, J. F. Handbook of main forest biomass in Northeast China (Chinese Forestry Press, Beijing,2014).
CB	1989	Betula	Tree	Leaf	Wl=0.02283*D^1.66044	0.9324	Betula	Chen, C. G. & Zhu, J. F. Handbook of main forest biomass in Northeast China (Chinese Forestry Press, Beijing,2015).
CB	1989	Betula	Tree	Root	Wr=0.3459*D^1.5842	0.8017	Betula	Chen, C. G. & Zhu, J. F. Handbook of main forest biomass in Northeast China (Chinese Forestry Press, Beijing,2016).
CB	1989	Populus	Tree	Stem	Ws=0.36417*D^2.0043	0.8042	Populus	Chen, C. G. & Zhu, J. F. Handbook of main forest biomass in Northeast China (Chinese Forestry Press, Beijing,2017).
CB	1989	Populus	Tree	Branch	Wb=0.03172*D^2.03975	0.9014	Populus	Chen, C. G. & Zhu, J. F. Handbook of main forest biomass in Northeast China (Chinese Forestry Press, Beijing,2018).
CB	1989	Populus	Tree	Leaf	Wl=0.0149*D^2.2541	0.8241	Populus	Chen, C. G. & Zhu, J. F. Handbook of main forest biomass in Northeast China (Chinese Forestry Press, Beijing,2019).
CB	1989	Populus	Tree	Root	Wr=0.09421*D^1.64231	0.7948	Populus	Chen, C. G. & Zhu, J. F. Handbook of main forest biomass in Northeast China (Chinese Forestry Press, Beijing,2020).
CB	1989	Larix gmelinii	Tree	Stem	Ws=0.0243*D^2.79542	0.9957	Larix gmelinii	Chen, C. G. & Zhu, J. F. Handbook of main forest biomass in Northeast China (Chinese Forestry Press, Beijing,2021).
CB	1989	Larix gmelinii	Tree	Branch	Wb=0.0021*D^2.80413	0.9935	Larix gmelinii	Chen, C. G. & Zhu, J. F. Handbook of main forest biomass in Northeast China (Chinese Forestry Press, Beijing,2022).
CB	1989	Larix gmelinii	Tree	Leaf	Wl=0.0012*D^2.81841	0.9551	Larix gmelinii	Chen, C. G. & Zhu, J. F. Handbook of main forest biomass in Northeast China (Chinese Forestry Press, Beijing,2023).
CB	1989	Larix gmelinii	Tree	Root	Wr=0.0024*D^2.80124	0.9942	Larix gmelinii	Chen, C. G. & Zhu, J. F. Handbook of main forest biomass in Northeast China (Chinese Forestry Press, Beijing,2024).
HZ	2011	Betula platyphylla	Tree	Stem	Ws=0.1424*D^2.3067	0.962	Betula platyphylla	Unpublished data
HZ	2011	Betula platyphylla	Tree	Branch	Wb=0.0347*D^1.9698	0.968	Betula platyphylla	Unpublished data
HZ	2011	Betula platyphylla	Tree	Leaf	Wl=0.0227*D^1.6642	0.971	Betula platyphylla	Unpublished data
HZ	2011	Betula platyphylla	Tree	Root	Wr=0.0322*D^2.3602	0.962	Betula platyphylla	Unpublished data
HZ	2011	Tilia tuan	Tree	Stem	Ws=0.0529*D^2.4539	0.978	Tilia tuan	Unpublished data
HZ	2011	Tilia tuan	Tree	Branch	Wb=0.0051*D^2.5012	0.982	Tilia tuan	Unpublished data
HZ	2011	Tilia tuan	Tree	Leaf	Wl=0.0007*D^2.5444	0.982	Tilia tuan	Unpublished data
HZ	2011	Tilia tuan	Tree	Root	Wr=0.2658*D^1.2911	0.985	Tilia tuan	Unpublished data
HZ	2011	Betula dahurica	Tree	Stem	Ws=0.1097*D^2.2671	0.977	Betula dahurica	Unpublished data
HZ	2011	Betula dahurica	Tree	Branch	Wb=0.0041*D^3.0893	0.931	Betula dahurica	Unpublished data
HZ	2011	Betula dahurica	Tree	Leaf	Wl=0.0037*D^2.5508	0.959	Betula dahurica	Unpublished data
HZ	2011	Betula dahurica	Tree	Root	Wr=0.0251*D^2.4479	0.966	Betula dahurica	Unpublished data
HZ	2011	Pinus koraiensis	Tree	Stem	Ws=0.0620*D^2.3133	0.955	Pinus koraiensis	Unpublished data
HZ	2011	Pinus koraiensis	Tree	Branch	Wb=0.0061*D^2.8801	0.872	Pinus koraiensis	Unpublished data
HZ	2011	Pinus koraiensis	Tree	Leaf	Wl=0.0077*D^2.6441	0.99	Pinus koraiensis	Unpublished data
HZ	2011	Pinus koraiensis	Tree	Root	Wr=0.0149*D^2.4367	0.936	Pinus koraiensis	Unpublished data
HZ	2011	Larix gmelinii	Tree	Stem	Ws=0.0372*D^2.6858	0.942	Larix gmelinii	Unpublished data
HZ	2011	Larix gmelinii	Tree	Branch	Wb=0.0032*D^2.6968	0.943	Larix gmelinii	Unpublished data
HZ	2011	Larix gmelinii	Tree	Leaf	Wl=0.0019*D^2.7069	0.941	Larix gmelinii	Unpublished data
HZ	2011	Larix gmelinii	Tree	Root	Wr=0.0039*D^2.6786	0.943	Larix gmelinii	Unpublished data
HZ	2011	Quercus mongolica	Tree	Stem	Ws=0.1900*D^2.3236	0.999	Quercus mongolica	Unpublished data
HZ	2011	Quercus mongolica	Tree	Branch	Wb=0.0095*D^2.7137	0.998	Quercus mongolica	Unpublished data
HZ	2011	Quercus mongolica	Tree	Leaf	Wl=0.0226*D^1.9933	0.995	Quercus mongolica	Unpublished data
HZ	2011	Quercus mongolica	Tree	Root	Wr=0.0644*D^2.3519	0.99	Quercus mongolica	Unpublished data
HZ	2011	Populus davidiana	Tree	Stem	Ws=0.2592*D^1.8169	0.904	Populus davidiana	Unpublished data
HZ	2011	Populus davidiana	Tree	Branch	Wb=0.0469*D^1.9812	0.971	Populus davidiana	Unpublished data
HZ	2011	Populus davidiana	Tree	Leaf	Wl=0.0221*D^2.1974	0.969	Populus davidiana	Unpublished data
HZ	2011	Populus davidiana	Tree	Root	Wr=0.2492*D^1.6088	0.974	Populus davidiana	Unpublished data
HZ	2011	Pinus sylvestris L. var. mongolica Litv.	Tree	Stem	Ws=0.0545*D^2.4231	0.99	Pinus sylvestris L. var. mongolica Litv.	Unpublished data
HZ	2011	Pinus sylvestris L. var. mongolica Litv.	Tree	Branch	Wb=0.1729*D^1.3595	0.999	Pinus sylvestris L. var. mongolica Litv.	Unpublished data
HZ	2011	Pinus sylvestris L. var. mongolica Litv.	Tree	Leaf	Wl=0.1875*D^1.6436	0.995	Pinus sylvestris L. var. mongolica Litv.	Unpublished data
HZ	2011	Pinus sylvestris L. var. mongolica Litv.	Tree	Root	Wr=0.0643*D^2.0103	0.997	Pinus sylvestris L. var. mongolica Litv.	Unpublished data
